# Supplementary material for: Effects of maturation on knee biomechanics during cutting and landing in young female soccer players
Source: PLoS One. 2020 May 26;15(5):e0233701. doi: 10.1371/journal.pone.0233701 (PMC7250454; doi:10.1371/journal.pone.0233701)
Supplement: S1 Data — (CSV) [file pone.0233701.s001.csv]

ParticipantID	Task	MatGroup	KneeMomentRTH_Y_minland	KneeAngleZERO_Y_minland	KneeMomentRTH_X_minland	KneeAngleZERO_X_minland	KneeMomentRTH_Y_minland_kg	KneeMomentRTH_X_minland_kg
1001	CUT	POSTPUB	-40.607358	-13.59499333	-116.96869	-64.99157267	-0.841603275	-2.424221554
1002	CUT	POSTPUB	-57.90426867	-12.40042333	-129.9172267	-59.481118	-1.062463645	-2.383802324
1003	CUT	POSTPUB	-26.07867733	-7.486125467	-147.54619	-73.70742733	-0.490200702	-2.773424624
1004	CUT	POSTPUB	-37.865948	-11.04641727	-175.1511933	-61.912005	-0.540556003	-2.500373923
1005	CUT	POSTPUB	-66.989824	-4.9534971	-146.861	-51.03232167	-1.187762837	-2.60391844
1006	CUT	POSTPUB	-48.099576	-7.2980731	-129.4016733	-45.58523667	-0.846078734	-2.276194782
1007	CUT	POSTPUB	-68.119009	-12.480967	-170.26027	-45.134144	-1.062699048	-2.656166459
1008	CUT	POSTPUB	-65.16876433	-9.244383333	-130.11058	-63.876178	-1.157526898	-2.311022735
1009	CUT	POSTPUB	-37.0912615	-18.280562	-199.9622	-54.283503	-0.474920122	-2.560335467
1010	CUT	PUBERTAL	-16.32016533	-7.908812633	-85.12385533	-59.07555933	-0.435204409	-2.269969476
1011	CUT	POSTPUB	-16.33468533	-10.7647651	-121.8915333	-56.73353833	-0.353564618	-2.638344877
1012	CUT	POSTPUB	-42.393814	5.2159979	-150.95307	-56.195088	-0.807501219	-2.875296571
1013	CUT	POSTPUB	-9.6768572	0.62591606	-170.4524767	-62.53910767	-0.175623543	-3.093511373
1014	CUT	POSTPUB	-45.10756333	-11.08127033	-157.1049667	-68.12512533	-0.756203912	-2.633779827
1015	CUT	POSTPUB	-15.72938767	-10.88452447	-117.25373	-56.42012567	-0.309025298	-2.303609627
1016	CUT	POSTPUB	-60.73292167	-23.19033467	-125.5371133	-63.92398833	-1.193181172	-2.466348003
1017	CUT	POSTPUB	-64.925573	-19.059632	-202.2965833	-70.86554333	-0.936876955	-2.919142617
1018	CUT	POSTPUB	-14.88712867	-1.694329103	-115.7144367	-53.59356767	-0.298040614	-2.316605339
1019	CUT	PREPUB	-33.758762	-11.705219	-71.063676	-42.429032	-1.088992323	-2.292376645
1020	CUT	POSTPUB	-5.720397333	-9.197650033	-130.0764667	-52.413743	-0.113725593	-2.586013254
1021	CUT	POSTPUB	-27.19059467	-16.88668333	-122.0894267	-53.270262	-0.509187166	-2.286318851
1022	CUT	PUBERTAL	-49.166558	-8.4629926	-101.09122	-59.351215	-0.942791141	-1.938470182
1023	CUT	POSTPUB	-23.724742	-1.70843558	-141.122905	-38.844659	-0.387659183	-2.30592982
1024	CUT	PUBERTAL	-57.39354833	-7.606581267	-155.2741567	-57.441876	-1.172493327	-3.172097174
1025	CUT	POSTPUB	-32.436769	-10.05741987	-195.2171433	-55.56818867	-0.453661105	-2.730309697
1026	CUT	PREPUB	-35.83861167	1.782349743	-86.79501233	-61.39912433	-0.94811142	-2.296164347
1027	CUT	POSTPUB	-59.86696767	-20.53488567	-159.35884	-62.47496733	-1.373095589	-3.655019266
1028	CUT	POSTPUB	-10.37935477	-4.493022433	-168.7804733	-46.984052	-0.159559643	-2.5946268
1029	CUT	POSTPUB	-44.25590467	-6.628987467	-192.0531233	-52.62105467	-0.813527659	-3.530388297
1030	CUT	POSTPUB	-48.81883633	-10.1397009	-216.1247167	-58.02534433	-0.84388654	-3.735950158
1032	CUT	POSTPUB	-35.61230233	-7.464466467	-134.0416133	-59.09378667	-0.670664827	-2.524324168
1033	CUT	POSTPUB	-41.237775	-9.4417473	-129.29414	-58.915209	-0.745710217	-2.338049548
1034	CUT	PREPUB	-24.1871055	1.06899246	-68.3751915	-57.852227	-0.747669413	-2.113607156
1035	CUT	POSTPUB	-2.271879167	-0.51073428	-124.01992	-57.40182333	-0.044286144	-2.4175423
1036	CUT	PUBERTAL	-11.26401823	4.2515422	-122.7265267	-54.447647	-0.237888453	-2.591901302
1037	CUT	POSTPUB	-65.900659	-12.87558933	-231.4368067	-64.02195333	-0.998494833	-3.506618283
1038	CUT	PREPUB	-10.4014957	-7.085969533	-69.220823	-47.034614	-0.312826938	-2.081829263
1039	CUT	POSTPUB	-74.97778367	-9.690113467	-162.4871733	-51.73305067	-1.117403631	-2.421567412
1040	CUT	PREPUB	-21.49518267	-10.7721208	-77.42202933	-55.87126133	-0.564178023	-2.032074261
1041	CUT	POSTPUB	-15.37073267	-6.9399025	-131.20007	-59.88595033	-0.282290774	-2.409551331
1042	CUT	POSTPUB	-23.30251367	-8.5595313	-99.042617	-59.24410533	-0.449855476	-1.912019633
1043	CUT	POSTPUB	-15.130994	-9.751466067	-54.623308	-65.349464	-0.300516266	-1.084872056
1044	CUT	POSTPUB	-23.05556067	-8.690804933	-111.22571	-58.72060733	-0.317351145	-1.530980179
1045	CUT	POSTPUB	-21.49161133	-10.74812367	-120.1170833	-54.09449633	-0.28278436	-1.580487939
1046	CUT	POSTPUB	-16.90561867	-13.57720867	-66.085094	-62.08387167	-0.295294649	-1.154324786
1047	CUT	POSTPUB	-30.75986867	-13.61864767	-118.7485133	-66.928095	-0.429307309	-1.657341428
1048	CUT	POSTPUB	-39.13245033	-12.02010063	-82.42261933	-51.52602067	-0.602037697	-1.268040297
1049	CUT	POSTPUB	-12.190988	-5.2450616	-77.41323633	-53.39158367	-0.244798956	-1.554482657
1050	CUT	POSTPUB	-13.78944133	-9.6690144	-56.30473833	-53.020708	-0.310923142	-1.269554416
1051	CUT	PUBERTAL	-12.3740247	-10.1477844	-49.662207	-53.327585	-0.307047759	-1.232312829
1052	CUT	POSTPUB	-21.22130167	-6.9100627	-67.81200633	-64.712974	-0.390097457	-1.246544234
1053	CUT	POSTPUB	-15.697849	-15.001126	-49.33182467	-53.75347233	-0.330481032	-1.03856473
1054	CUT	POSTPUB	-45.15685733	-16.381026	-168.5202767	-78.738308	-0.748869939	-2.794697789
1055	CUT	PUBERTAL	-25.50268567	-10.4894024	-137.3557867	-65.283075	-0.460753129	-2.481586028
1056	CUT	PUBERTAL	-33.77359867	-11.96481743	-130.5699767	-58.08193133	-0.701424687	-2.711733679
1057	CUT	PREPUB	-12.90103055	-5.07934375	-90.6702185	-48.3420905	-0.360363982	-2.532687668
1058	CUT	POSTPUB	-17.10428117	-8.930186833	-132.67575	-57.98529633	-0.382646111	-2.968137584
1059	CUT	PUBERTAL	-9.7616505	-8.081270733	-77.684986	-63.74104	-0.279303305	-2.222746381
1060	CUT	PREPUB	-15.701563	-8.657142	-60.484402	-52.387889	-0.48762618	-1.878397578
1061	CUT	PUBERTAL	-0.73678325	0.38938171	-171.176595	-51.953849	-0.015191407	-3.52941433
1062	CUT	PREPUB	-12.8408806	-0.987862933	-75.028485	-60.62244233	-0.466941113	-2.728308545
1063	CUT	POSTPUB	-19.632315	-7.2554358	-133.18871	-52.91757	-0.42265479	-2.867356512
1065	CUT	PUBERTAL	-10.8501243	-0.25240875	-110.952975	-68.6171295	-0.265934419	-2.719435662
1066	CUT	POSTPUB	-26.7230111	-5.5751358	-185.8867333	-55.68083767	-0.491683737	-3.420179086
1067	CUT	POSTPUB	-14.48547145	-6.4109244	-165.149175	-51.1846395	-0.282367865	-3.219282164
1068	CUT	POSTPUB	-16.185475	-7.664334633	-180.6674133	-65.646391	-0.292420506	-3.264090575
1069	CUT	PUBERTAL	-23.51472267	-10.68774393	-129.0164733	-59.56266933	-0.600631486	-3.295439932
1070	CUT	POSTPUB	-27.73011567	-11.93129433	-168.6508867	-54.58612433	-0.462168594	-2.810848111
1071	CUT	PUBERTAL	-25.86672667	-6.165707	-80.38120067	-56.85735567	-0.66752843	-2.074353566
1072	CUT	POSTPUB	-23.593684	2.9105559	-169.78559	-64.972759	-0.446005369	-3.209557467
1073	CUT	POSTPUB	-51.214927	-11.79482833	-196.5301067	-54.892042	-0.943184659	-3.619338981
1074	CUT	POSTPUB	-22.314662	-8.670126667	-189.6054267	-67.768407	-0.448987163	-3.814998524
1075	CUT	PUBERTAL	-20.08483933	-10.8125302	-140.9589267	-73.73548933	-0.490472267	-3.442220431
1076	CUT	POSTPUB	-33.174737	-7.2260589	-194.8435433	-64.96645667	-0.698415516	-4.101969333
1077	CUT	PREPUB	-37.868433	-12.892315	-121.8809	-51.807212	-1.176038292	-3.785121118
1078	CUT	PUBERTAL	-28.45555633	-11.95060367	-136.2973	-69.428463	-0.709614871	-3.398935162
1080	CUT	POSTPUB	-50.7260435	-7.75890795	-314.458385	-62.1042945	-0.642508467	-3.983006776
1081	CUT	POSTPUB	-55.33649367	-17.60850133	-164.09542	-55.623477	-1.195172649	-3.544177538
1082	CUT	POSTPUB	-43.370788	-6.5728466	-218.3283833	-54.43045467	-0.724658112	-3.647926204
1083	CUT	POSTPUB	-31.80412633	-6.554240967	-164.21131	-50.60212633	-0.540886502	-2.792709354
1084	CUT	POSTPUB	-11.30129297	-8.821359033	-215.41847	-62.664687	-0.155772474	-2.969241489
1085	CUT	POSTPUB	-21.133711	-4.7436545	-236.48542	-53.5095935	-0.311706652	-3.487985546
1086	CUT	POSTPUB	-32.41429433	-12.91553867	-148.41772	-66.46713633	-0.753820798	-3.451574884
1087	CUT	PREPUB	-28.69739167	-13.607752	-102.9423643	-64.37516333	-0.865683007	-3.105350357
1088	CUT	POSTPUB	-12.29902735	-4.20350965	-185.79961	-50.136511	-0.244270652	-3.690161072
1089	CUT	POSTPUB	-35.887985	-11.580433	-129.4512333	-64.26443967	-0.809199211	-2.918855318
1090	CUT	POSTPUB	-50.020886	-10.499537	-206.29981	-46.046839	-0.894028347	-3.687217337
1091	CUT	POSTPUB	-17.84025833	-5.993061967	-128.8846733	-64.056242	-0.444894223	-3.214081629
1092	CUT	POSTPUB	-13.797327	0.116606187	-153.4851433	-50.140195	-0.311804	-3.46859081
1093	CUT	PUBERTAL	-13.13611427	-8.7049493	-123.6795667	-67.71513867	-0.356475285	-3.356297603
1094	CUT	POSTPUB	-16.5642815	-8.063726467	-145.7189967	-59.73213867	-0.344371757	-3.02950097
1105	CUT	POSTPUB	-18.55728733	-3.725537067	-243.9816233	-56.35133933	-0.2524801	-3.319477868
1106	CUT	PREPUB	-10.2310231	-2.339061937	-77.20816433	-62.332235	-0.281458682	-2.124021027
1107	CUT	POSTPUB	-27.878209	-2.28184735	-215.46915	-62.564724	-0.376732554	-2.91174527
1108	CUT	PUBERTAL	-21.29980733	-9.7494827	-110.15264	-62.330854	-0.525921169	-2.719818272
1109	CUT	PUBERTAL	-36.7687005	-6.5245507	-89.1689925	-57.755933	-0.967597382	-2.346552434
1110	CUT	PUBERTAL	-7.651171167	-5.654674733	-96.27796433	-72.71280367	-0.219545801	-2.762638862
1111	CUT	PREPUB	-16.734449	-3.305637333	-86.685635	-65.81540533	-0.495102041	-2.564663757
1112	CUT	POSTPUB	-6.443194133	1.656334467	-201.97696	-56.40099733	-0.124989217	-3.918078758
1113	CUT	POSTPUB	-40.68114467	-15.042612	-215.86706	-58.78150433	-0.717480506	-3.807179189
1114	CUT	POSTPUB	-29.331946	-13.58152667	-135.66099	-50.42706167	-0.592564566	-2.740626061
1115	CUT	PUBERTAL	-13.72084097	-2.420138163	-123.80081	-42.34309533	-0.30188869	-2.723890209
1116	CUT	PUBERTAL	-10.25927303	8.092735367	-100.2012553	-70.95096933	-0.229770953	-2.244149056
1117	CUT	POSTPUB	-17.96451937	-7.9451165	-137.6773433	-56.22883767	-0.400546697	-3.069728948
1118	CUT	PREPUB	-15.5399994	-2.027244017	-72.176477	-51.06037267	-0.441477256	-2.050468097
1119	CUT	POSTPUB	-8.237370533	-2.7834893	-185.6137733	-66.97798933	-0.166917336	-3.761170686
1120	CUT	PUBERTAL	-13.26566277	0.593268113	-133.54164	-42.027554	-0.236675518	-2.382544871
1121	CUT	POSTPUB	-47.588128	-13.52055033	-179.0977367	-55.984165	-0.814865205	-3.066742066
1122	CUT	POSTPUB	-44.33770633	-14.216449	-179.3647133	-62.00327867	-0.818038862	-3.309312054
1123	CUT	POSTPUB	-47.1473145	-12.0583135	-147.91	-46.2834065	-0.904938858	-2.838963532
1124	CUT	PREPUB	-26.17556267	-13.19469133	-69.12923633	-44.03706567	-0.92656859	-2.447052614
1125	CUT	PUBERTAL	-37.80639133	-1.968534437	-121.12925	-61.38355333	-0.839209575	-2.688773585
1126	CUT	POSTPUB	-13.13365103	-2.123197867	-172.1569533	-46.579536	-0.227029404	-2.975919677
1127	CUT	POSTPUB	-46.8952835	-10.49009335	-206.280455	-49.1334395	-0.731025464	-3.215595557
1128	CUT	POSTPUB	-21.474504	-1.79597902	-167.9478667	-46.021134	-0.368977732	-2.885702176
1129	CUT	POSTPUB	-52.345298	-14.76230833	-165.11661	-59.60870933	-1.038597183	-3.276123214
1130	CUT	POSTPUB	-60.995579	-10.3467605	-213.4795967	-61.09757467	-0.980636318	-3.432147856
1131	CUT	POSTPUB	-47.90191867	-6.948756367	-154.04059	-58.433946	-0.809838016	-2.604236517
1132	CUT	POSTPUB	-14.13608077	0.653199317	-206.4390367	-51.62327467	-0.211301656	-3.085785301
1133	CUT	POSTPUB	-27.46637267	-1.291396737	-106.7900317	-45.12617767	-0.551533588	-2.144378146
1134	CUT	POSTPUB	-46.21573967	-11.65419533	-187.7607433	-48.35138167	-0.834972713	-3.392244685
1135	CUT	POSTPUB	-43.098148	-12.28143933	-184.81385	-56.50239667	-0.831208255	-3.564394407
1136	CUT	PUBERTAL	-7.4005509	-1.7824768	-144.5577633	-54.21345367	-0.157124223	-3.06916695
1137	CUT	POSTPUB	-29.99294033	-2.115813367	-109.7847267	-57.995892	-0.594508233	-2.176109547
1138	CUT	PUBERTAL	-10.9662165	-5.456612367	-107.9838127	-55.609049	-0.267468695	-2.633751528
1139	CUT	PUBERTAL	-15.503383	-4.026254667	-98.586047	-58.34038233	-0.403208921	-2.564006424
1140	CUT	PUBERTAL	-8.022666433	-0.339688797	-109.7279767	-61.659726	-0.211122801	-2.887578333
1141	CUT	PUBERTAL	-41.0955045	-12.88638645	-90.4136085	-55.0295775	-1.121296166	-2.466947026
1142	CUT	PREPUB	-28.038628	-11.313676	-94.083442	-60.952905	-0.827098171	-2.775322773
1143	CUT	POSTPUB	-10.66656587	-4.362486867	-160.64653	-54.06314733	-0.200123187	-3.014006191
1144	CUT	PUBERTAL	-20.9276945	-7.2879178	-99.7893805	-40.8972555	-0.531159759	-2.532725393
1145	CUT	PUBERTAL	-4.7918259	0.532023503	-127.70494	-43.02961733	-0.090497184	-2.411802455
1146	CUT	PUBERTAL	-31.63705	-11.36087367	-146.7466067	-68.40249133	-0.67384558	-3.125593326
1147	CUT	POSTPUB	-50.766072	-18.942117	-108.6415867	-48.92309833	-1.008263595	-2.15772764
1148	CUT	PREPUB	-20.2510835	2.556095133	-100.988159	-46.41143733	-0.424996506	-2.119373746
1149	CUT	PREPUB	-19.05321633	-8.625131067	-84.87796233	-57.66275433	-0.570455579	-2.541256357
1150	CUT	POSTPUB	-33.7961045	-12.6615385	-140.53303	-45.5815425	-0.618409963	-2.571510156
1151	CUT	PUBERTAL	-4.4280169	-7.169257867	-143.45581	-52.84654233	-0.088560338	-2.8691162
1001	DVJ	POSTPUB	-26.06900233	-16.53428667	-81.79678	-94.291717	-0.540290204	-1.695270052
1002	DVJ	POSTPUB	-28.440671	-11.163012	-113.64471	-76.41677567	-0.521847174	-2.085224037
1003	DVJ	POSTPUB	-18.86420833	-5.6085615	-102.687204	-92.34049167	-0.354590382	-1.930210602
1004	DVJ	POSTPUB	-21.61465167	-9.263165533	-145.0353867	-89.029769	-0.308560338	-2.070455199
1005	DVJ	POSTPUB	-36.60929033	-13.119056	-94.457781	-77.09231967	-0.649100892	-1.674783351
1006	DVJ	POSTPUB	-20.90980333	-10.01037653	-93.62983	-77.786802	-0.367806567	-1.646962709
1007	DVJ	POSTPUB	-72.431015	-16.001363	-146.0514933	-57.846225	-1.129969033	-2.278494436
1008	DVJ	POSTPUB	-18.89811233	-14.308447	-89.21138	-91.114129	-0.33566807	-1.584571581
1009	DVJ	POSTPUB	-9.3254618	-4.411220433	-174.31068	-93.507956	-0.11940412	-2.231890909
1010	DVJ	PUBERTAL	-8.195369467	-8.584790167	-70.57760633	-85.78474267	-0.218543186	-1.882069502
1011	DVJ	POSTPUB	-29.76330667	-13.813829	-105.1713987	-80.572775	-0.644227417	-2.276437201
1012	DVJ	POSTPUB	-14.924442	-7.2550479	-116.77677	-92.47926233	-0.284275086	-2.224319429
1013	DVJ	POSTPUB	-10.052554	-1.015513077	-107.6875167	-104.581801	-0.182441996	-1.954401391
1014	DVJ	POSTPUB	-33.47843433	-8.1515471	-127.2579467	-84.54910033	-0.561247851	-2.133410673
1015	DVJ	POSTPUB	-37.11772433	-14.79779567	-88.136058	-84.81678333	-0.729228376	-1.731553202
1016	DVJ	POSTPUB	-60.83728367	-23.51304233	-107.03076	-93.273809	-1.195231506	-2.102765422
1017	DVJ	POSTPUB	-52.68572333	-19.09161033	-138.5719867	-92.00184633	-0.760255748	-1.999595767
1018	DVJ	POSTPUB	-10.95697557	-1.511488167	-134.38136	-63.22455533	-0.21935887	-2.690317518
1019	DVJ	PREPUB	-18.21184933	-12.75213867	-55.20457033	-65.355574	-0.587479011	-1.780792591
1020	DVJ	POSTPUB	-40.28795767	-12.80484167	-100.0184167	-70.72292667	-0.800953433	-1.988437707
1021	DVJ	POSTPUB	-55.26632333	-23.983966	-100.400012	-84.534655	-1.034949875	-1.880150037
1022	DVJ	PUBERTAL	-32.13906	-5.0603079	-165.5808667	-62.75710567	-0.616281112	-3.175088527
1023	DVJ	POSTPUB	-22.46508467	-8.835953533	-97.82555867	-72.41372633	-0.367076547	-1.598456841
1024	DVJ	PUBERTAL	-27.918403	-13.831522	-109.08201	-83.987809	-0.570345312	-2.228437385
1025	DVJ	POSTPUB	-30.841234	-13.740821	-94.98143867	-76.148444	-0.43134593	-1.32841173
1026	DVJ	PREPUB	-3.057510767	3.490050767	-49.35631433	-90.86742967	-0.080886528	-1.305722601
1027	DVJ	POSTPUB	-45.194782	-26.58963133	-75.34671233	-83.60006833	-1.036577569	-1.728135604
1028	DVJ	POSTPUB	-30.40347733	-11.46417667	-95.26221533	-79.395453	-0.467386277	-1.464446047
1029	DVJ	POSTPUB	-16.48625333	-9.152903567	-111.8742167	-81.138248	-0.303056127	-2.056511336
1030	DVJ	POSTPUB	-32.20218533	-11.19136933	-112.9147767	-86.67297633	-0.556649703	-1.951854394
1032	DVJ	POSTPUB	-21.86689567	-13.583762	-99.32307267	-87.15324967	-0.411805945	-1.870491011
1033	DVJ	POSTPUB	-20.59762267	-11.270985	-114.76993	-90.813417	-0.372470573	-2.075405606
1034	DVJ	PREPUB	-1.987465667	1.328910587	-48.01692433	-85.144922	-0.061436342	-1.484294415
1035	DVJ	POSTPUB	-10.08676943	-2.726407767	-101.9086653	-79.72808767	-0.196623186	-1.986523691
1036	DVJ	PUBERTAL	-9.631841967	1.239007169	-80.547228	-93.181981	-0.203417993	-1.70110302
1037	DVJ	POSTPUB	-60.76717533	-16.96578367	-156.60082	-81.64472833	-0.920714778	-2.372739697
1038	DVJ	PREPUB	-17.30910833	-12.84389767	-52.00663967	-92.59949067	-0.520574687	-1.564109464
1039	DVJ	POSTPUB	-30.41091333	-9.200317033	-115.88432	-92.31801133	-0.453217784	-1.727039046
1040	DVJ	PREPUB	-25.843352	-15.96285033	-79.38006367	-86.162647	-0.678303202	-2.083466238
1041	DVJ	POSTPUB	-24.296606	-11.72494233	-97.89542833	-85.80777933	-0.446218659	-1.797895837
1042	DVJ	POSTPUB	-10.27945407	-5.753097833	-68.34349967	-98.79810833	-0.198445059	-1.31937258
1043	DVJ	POSTPUB	-19.11069133	-12.594872	-42.05402867	-92.99381733	-0.379556928	-0.835233936
1044	DVJ	POSTPUB	-18.223122	-11.99576767	-63.45563933	-81.79700867	-0.250834439	-0.873443074
1045	DVJ	POSTPUB	-14.63777767	-11.24821	-71.41647367	-90.50748267	-0.192602338	-0.939690443
1046	DVJ	POSTPUB	-10.52906163	-11.37925933	-37.919508	-91.73423133	-0.18391374	-0.662349485
1047	DVJ	POSTPUB	-24.41647	-12.24569233	-82.38215967	-87.81298167	-0.34077418	-1.149785899
1048	DVJ	POSTPUB	-19.441938	-11.2353	-50.000749	-77.26124667	-0.299106738	-0.769242292
1049	DVJ	POSTPUB	-7.8369434	-4.980056633	-47.95154167	-82.64035367	-0.157368341	-0.962882363
1050	DVJ	POSTPUB	-6.403789067	-8.340079767	-31.08553167	-83.100091	-0.144392087	-0.700913905
1051	DVJ	PUBERTAL	-11.76496733	-13.66909267	-35.00618633	-83.83202	-0.291934673	-0.868639859
1052	DVJ	POSTPUB	-9.384420767	-7.275609	-55.94841533	-80.30346567	-0.172507735	-1.028463517
1053	DVJ	POSTPUB	-11.6321975	-12.407795	-39.97346767	-77.76064633	-0.244888368	-0.841546688
1054	DVJ	POSTPUB	-31.37680367	-14.08339267	-158.39869	-96.20395367	-0.520345003	-2.626843947
1055	DVJ	PUBERTAL	-17.289434	-6.353758633	-106.1084	-76.98458167	-0.312365565	-1.917044264
1056	DVJ	PUBERTAL	-31.285989	-11.48031193	-133.2174667	-71.25877233	-0.649760935	-2.766717895
1057	DVJ	PREPUB	-16.513728	-9.60222735	-73.206028	-77.98866	-0.461277318	-2.044861117
1058	DVJ	POSTPUB	-29.651751	-8.001514	-154.8835333	-59.450294	-0.663350134	-3.464956003
1059	DVJ	PUBERTAL	-8.147056033	-8.678715167	-59.50344533	-84.142532	-0.233106038	-1.702530625
1060	DVJ	PREPUB	-15.29039033	-8.4848081	-65.513445	-75.46499733	-0.474856843	-2.034579037
1061	DVJ	PUBERTAL	-14.23418567	-12.27340033	-85.326196	-98.20649033	-0.293488364	-1.75930301
1062	DVJ	PREPUB	-7.027083733	-4.8345667	-51.56253333	-100.8625813	-0.255530318	-1.875001212
1063	DVJ	POSTPUB	-28.039283	-13.89816733	-103.23667	-83.21874567	-0.603644413	-2.222533262
1065	DVJ	PUBERTAL	-10.68841863	-2.7105421	-109.1903233	-94.375326	-0.261971045	-2.676233415
1066	DVJ	POSTPUB	-16.32964067	-5.3699132	-134.0546133	-88.492282	-0.30045337	-2.466506225
1067	DVJ	POSTPUB	-28.63437667	-5.985275467	-143.2913467	-59.16798433	-0.558174984	-2.793203639
1068	DVJ	POSTPUB	-19.06705533	-6.5937437	-114.0018583	-88.27116533	-0.344481578	-2.05965417
1069	DVJ	PUBERTAL	-16.48686267	-8.572224033	-81.01407833	-105.15087	-0.421120375	-2.069325117
1070	DVJ	POSTPUB	-39.606555	-19.995552	-104.3445653	-86.20351667	-0.66010925	-1.739076089
1071	DVJ	PUBERTAL	-16.51844667	-10.12624513	-64.99409067	-79.684557	-0.426282495	-1.677266856
1072	DVJ	POSTPUB	-3.628231633	5.063507	-90.687749	-90.59679967	-0.068586609	-1.714324178
1073	DVJ	POSTPUB	-45.59681167	-13.162326	-127.1120667	-82.22494033	-0.839720289	-2.340922038
1074	DVJ	POSTPUB	-44.235948	-6.729581	-234.60009	-71.80630333	-0.890059316	-4.720323742
1075	DVJ	PUBERTAL	-35.52575367	-9.515964333	-168.72791	-82.39355233	-0.867539772	-4.120339683
1076	DVJ	POSTPUB	-25.373429	-9.604346767	-115.8205167	-98.74272833	-0.534177453	-2.438326667
1077	DVJ	PREPUB	-30.24031433	-19.297702	-69.16725133	-83.29540867	-0.939140197	-2.148051284
1078	DVJ	PUBERTAL	-38.319601	-12.670401	-123.58782	-82.637973	-0.955601022	-3.081990524
1080	DVJ	POSTPUB	-36.445871	-8.7086651	-191.8290933	-88.09991933	-0.461632312	-2.42975419
1081	DVJ	POSTPUB	-56.38876867	-20.317295	-134.82899	-74.63332733	-1.217899971	-2.912073218
1082	DVJ	POSTPUB	-22.23592867	-4.750225467	-132.0722967	-79.97547033	-0.37152763	-2.206721749
1083	DVJ	POSTPUB	-20.55031833	-6.673660633	-109.48292	-79.34406033	-0.34949521	-1.861954422
1084	DVJ	POSTPUB	-32.82694867	-4.6897039	-166.2553367	-74.13379933	-0.452473448	-2.291596646
1085	DVJ	POSTPUB	-26.208262	-7.347334233	-177.8094333	-73.169599	-0.386552537	-2.622558014
1086	DVJ	POSTPUB	-31.42977267	-12.274147	-109.7414607	-80.04386133	-0.730924946	-2.552126992
1087	DVJ	PREPUB	-23.784111	-15.48304067	-75.01472567	-93.815527	-0.717469412	-2.262887652
1088	DVJ	POSTPUB	-37.00805233	-5.792928033	-139.9070733	-76.81347333	-0.735015935	-2.778690632
1089	DVJ	POSTPUB	-36.00115533	-14.705446	-108.83903	-88.14283067	-0.811750966	-2.454093123
1090	DVJ	POSTPUB	-43.76823333	-16.45026833	-112.0427333	-69.64443733	-0.782274054	-2.002551087
1091	DVJ	POSTPUB	-14.7150672	-2.2189017	-120.0139267	-86.20376	-0.366959282	-2.992866002
1092	DVJ	POSTPUB	-13.0927815	-4.94776805	-94.088377	-104.50857	-0.295882068	-2.126291006
1093	DVJ	PUBERTAL	-11.08592257	-11.24656867	-81.09241733	-94.045667	-0.300839147	-2.20060834
1094	DVJ	POSTPUB	-36.94372633	-11.64407	-111.90481	-80.641361	-0.768060839	-2.326503326
1105	DVJ	POSTPUB	-8.165915533	-1.668842276	-178.7053	-82.29680933	-0.111100892	-2.431364626
1106	DVJ	PREPUB	-4.172673367	-5.026900767	-64.81399867	-85.32021467	-0.114791564	-1.783053608
1107	DVJ	POSTPUB	-10.90049333	-4.749354467	-203.5601867	-85.714493	-0.147303964	-2.750813333
1108	DVJ	PUBERTAL	-18.341682	-11.257591	-86.15076833	-90.28809933	-0.452881037	-2.127179465
1109	DVJ	PUBERTAL	-9.417759933	-11.80059367	-84.583073	-85.76434533	-0.247835788	-2.225870342
1110	DVJ	PUBERTAL	-10.5639556	-5.3206606	-89.753248	-89.93157367	-0.303126416	-2.575416011
1111	DVJ	PREPUB	-3.178228867	-5.072224833	-61.73977667	-101.1001197	-0.09403044	-1.826620611
1112	DVJ	POSTPUB	-6.8211341	-4.7339979	-120.22208	-89.234264	-0.132320739	-2.332145102
1113	DVJ	POSTPUB	-40.609779	-15.13091933	-161.13896	-82.21005067	-0.716221852	-2.841956966
1114	DVJ	POSTPUB	-27.94456833	-18.410506	-93.51469667	-88.50859367	-0.564536734	-1.889185791
1115	DVJ	PUBERTAL	-12.60274405	0.56456895	-88.99006	-95.623455	-0.277288098	-1.957977118
1116	DVJ	PUBERTAL	0.07180223	7.74370755	-84.048369	-101.598431	0.001608113	-1.882382284
1117	DVJ	POSTPUB	-35.486856	-15.948917	-122.12584	-84.538424	-0.791234247	-2.722984169
1118	DVJ	PREPUB	-2.3024991	0.150665073	-52.12814	-85.402289	-0.065411906	-1.480913068
1119	DVJ	POSTPUB	-4.9197169	-2.911735367	-103.3878787	-96.72576233	-0.099690312	-2.094992476
1120	DVJ	PUBERTAL	-2.217583467	-1.695464383	-123.9996267	-66.79725467	-0.039564379	-2.212303776
1121	DVJ	POSTPUB	-40.912684	-17.27665267	-139.4002367	-79.96686367	-0.700559658	-2.386990354
1122	DVJ	POSTPUB	-38.923142	-10.4256678	-180.5148667	-62.34234167	-0.718139151	-3.330532595
1123	DVJ	POSTPUB	-27.57145467	-7.2868012	-161.12543	-72.587204	-0.529202585	-3.092618618
1124	DVJ	PREPUB	-17.624743	-15.37234367	-46.488109	-81.665569	-0.623884708	-1.645596779
1125	DVJ	PUBERTAL	-4.794277333	2.516387367	-78.91692767	-80.751683	-0.10642125	-1.7517631
1126	DVJ	POSTPUB	-3.255652363	-1.995663716	-155.04656	-70.82011367	-0.056277483	-2.680147969
1127	DVJ	POSTPUB	-33.60048267	-14.07992567	-138.0676467	-72.61335033	-0.523779932	-2.152262614
1128	DVJ	POSTPUB	-16.01445667	-4.283144667	-133.2801767	-69.14498067	-0.275162486	-2.2900374
1129	DVJ	POSTPUB	-42.26307133	-12.56332567	-160.68651	-77.150947	-0.838553003	-3.188224405
1130	DVJ	POSTPUB	-39.58133867	-4.968889467	-244.67525	-63.86242367	-0.636355927	-3.933685691
1131	DVJ	POSTPUB	-24.67157633	-10.4247697	-102.5617503	-71.79184267	-0.417101882	-1.733926464
1132	DVJ	POSTPUB	-7.7122844	0.35404697	-147.85254	-69.52787033	-0.115280783	-2.210052915
1133	DVJ	POSTPUB	-20.767974	-8.025150367	-112.5046853	-75.479378	-0.41702759	-2.259130228
1134	DVJ	POSTPUB	-43.38199833	-17.21342633	-116.0019167	-87.788071	-0.783775941	-2.095788919
1135	DVJ	POSTPUB	-37.85850033	-14.415401	-113.9727233	-101.501934	-0.730154298	-2.198123883
1136	DVJ	PUBERTAL	-10.0132859	-4.443821133	-116.7032	-82.75534767	-0.212596304	-2.477774947
1137	DVJ	POSTPUB	-4.197047567	0.861075453	-118.0620433	-80.03968667	-0.083192221	-2.340179253
1138	DVJ	PUBERTAL	-15.78887933	-6.169436067	-79.11613867	-69.21283867	-0.385094618	-1.929661919
1139	DVJ	PUBERTAL	-6.912291	-3.7118603	-81.218267	-87.05481433	-0.179773498	-2.112308635
1140	DVJ	PUBERTAL	-1.697697593	0.92475206	-139.4649133	-68.31758867	-0.044676252	-3.670129298
1141	DVJ	PUBERTAL	-18.3081375	-10.9097059	-81.6868645	-72.884896	-0.499539905	-2.228836685
1142	DVJ	PREPUB	-17.65236367	-14.18937733	-75.21979233	-88.35163567	-0.520718692	-2.21887293
1143	DVJ	POSTPUB	-18.774625	-6.050532567	-74.249739	-76.96072133	-0.352244371	-1.393053265
1144	DVJ	PUBERTAL	-21.13602767	-8.612837133	-89.7251	-63.255255	-0.536447403	-2.277286802
1145	DVJ	PUBERTAL	1.122256463	3.426294567	-155.0864267	-66.85182867	0.021194645	-2.928922128
1146	DVJ	PUBERTAL	-20.993719	-8.916002767	-125.8118267	-83.864576	-0.447150564	-2.679698119
1147	DVJ	POSTPUB	-60.31827467	-27.153143	-109.49245	-77.70632867	-1.197979636	-2.174626614
1148	DVJ	PREPUB	-5.924653633	1.352423623	-70.193125	-79.44131833	-0.124336907	-1.473098111
1149	DVJ	PREPUB	-12.012198	-10.2976677	-75.744377	-83.51591933	-0.359646647	-2.267795719
1150	DVJ	POSTPUB	-45.635949	-22.292692	-99.731613	-80.99071633	-0.835058536	-1.824915151
1151	DVJ	PUBERTAL	-12.35633863	-7.8420574	-88.199908	-79.91398867	-0.247126773	-1.76399816
